# Supplementary material for: A Comprehensive Overview of Baboon Phylogenetic History
Source: Genes (Basel). 2023 Feb 28;14(3):614. doi: 10.3390/genes14030614 (PMC10048742; doi:10.3390/genes14030614)
Supplement: Supplementary file 1 [file genes-14-00614-s001.zip]

Archive with 1 entries (1 files):
- genes-2212916-supplementary.pdf
